# Supplementary material for: Extracellular Heme Proteins Influence Bovine Myosatellite Cell Proliferation and the Color of Cell-Based Meat
Source: Foods. 2019 Oct 21;8(10):521. doi: 10.3390/foods8100521 (PMC6835221; doi:10.3390/foods8100521)
Supplement: Supplementary file 1 [file foods-08-00521-s001.zip]

Archive with 9 entries (7 files):
- supplementary/
- supplementary/Description of S1 video and S2 video.docx
- supplementary/S1 File/
- supplementary/S1 File/Anchor Points 1(width 1.8 mm, hight 17.5 mm, 1 holder).STL
- supplementary/S1 File/Anchor Points 1(width 1.8 mm, hight 17.5 mm, 2 holder parallel).STL
- supplementary/S1 File/Anchor Points 1(width 1.8 mm, hight 17.5 mm, 2 holders opposite).STL
- supplementary/S1 File/Anchor Points 1(width 1.8 mm, hight 17.5 mm, 4 holders).STL
- supplementary/S1 Video.mp4
- supplementary/S2 VIdeo.mp4
